# Supplementary material for: The Nebulous Association between Cognitive Impairment and Falls in Older Adults: A Systematic Review of the Literature
Source: Int J Environ Res Public Health. 2023 Feb 1;20(3):2628. doi: 10.3390/ijerph20032628 (PMC9915123; doi:10.3390/ijerph20032628)
Supplement: Supplementary file 1 [file ijerph-20-02628-s001.zip]

Archive with 1 entries (1 files):
- ijerph-2120947-supplementary.pdf
